# Supplementary material for: Improvements throughout the Three Waves of COVID-19 Pandemic: Results from 4 Million Inhabitants of North-West Italy
Source: J Clin Med. 2022 Jul 25;11(15):4304. doi: 10.3390/jcm11154304 (PMC9332615; doi:10.3390/jcm11154304)
Supplement: Supplementary file 1 [file jcm-11-04304-s001.zip]

Archive with 1 entries (1 files):
- jcm-1804075-supplementary.pdf
